# Supplementary material for: CONSORT 2025 statement: updated guideline for reporting randomized trials: a Korean translation
Source: Ewha Med J. 2025 Jul 2;48(3):e50. [Article in Korean] doi: 10.12771/emj.2025.00409 (PMC12362289; doi:10.12771/emj.2025.00409)
Supplement: Supplementary file 1 — Supplement 1. Comparison of CONSORT 2025 and CONSORT 2010 checklists. [file emj-2025-00409-Supplementary-1.xlsx]

## Sheet: Sheet1
Supplement 1. Comparison of CONSORT 2025 and CONSORT 2010 checklists
CONSORT 2025			CONSORT 2010
Section / Topic	No	CONSORT 2025 checklist item	Section/Topic	No	CONSORT 2010 checklist item
Title and abstract			Title and abstract
Title and structured abstract	1a	Identification as a randomised trial	Title and abstract	1a	Identification as a randomised trial in the title
	1b	Structured summary of the trial design, methods, results, and conclusions		1b	Structured summary of trial design, methods, results, and conclusions (for specific guidance see CONSORT for abstracts)
Open science			Other information
Trial registration	2	Name of trial registry, identifying number (with URL) and date of registration	Registration	23	Registration number and name of trial registry
Protocol and statistical analysis plan	3	Where the trial protocol and statistical analysis plan can be accessed	Protocol	24	Where the full trial protocol can be accessed, if available
Data sharing	4	Where and how the individual de-identified participant data (including data dictionary), statistical code and any other materials can be accessed
Funding and conflicts of interest	5a	Sources of funding and other support (e.g., supply of drugs), and role of funders in the design, conduct, analysis and reporting of the trial	Funding	25	Sources of funding and other support (such as supply of drugs), role of funders
	5b	Financial and other conflicts of interest of the manuscript authors
Introduction			Introduction
Background and rationale	6	Scientific background and rationale	Background and	2a	Scientific background and explanation of rationale
Objectives	7	Specific objectives related to benefits and harms	objectives	2b	Specific objectives or hypotheses
Methods			Methods
Patient and public involvement	8	Details of patient or public involvement in the design, conduct and reporting of the trial
Trial design	9	Description of trial design including type of trial (e.g., parallel group, crossover), allocation ratio, and framework (e.g., superiority, equivalence, non-inferiority, exploratory)	Trial design	3a	Description of trial design (such as parallel, factorial) including allocation ratio
Changes to trial protocol	10	Important changes to the trial after it commenced including any outcomes or analyses that were not prespecified, with reason		3b	Important changes to methods after trial commencement (such as eligibility criteria), with reasons
			Outcomes	6b	Any changes to trial outcomes after the trial commenced, with reasons
Trial setting	11	Settings (e.g., community, hospital) and locations (e.g., countries, sites) where the trial was conducted	Participants	4b	Settings and locations where the data were collected
Eligibility criteria	12a	Eligibility criteria for participants		4a	Eligibility criteria for participants
	12b	If applicable, eligibility criteria for sites and for individuals delivering the interventions (e.g., surgeons, physiotherapists)
Intervention and comparator	13	Intervention and comparator with sufficient details to allow replication. If relevant, where additional materials describing the intervention and comparator (e.g., intervention manual) can be accessed	Interventions	5	The interventions for each group with sufficient details to allow replication, including how and when they were
					actually administered
Outcomes	14	Pre-specified primary and secondary outcomes, including the specific measurement variable (e.g., systolic blood pressure), analysis metric (e.g., change from baseline, final value, time to event), method of aggregation (e.g., median, proportion), and time point for each outcome	Outcomes	6a	Completely defined pre-specified primary and secondary outcome measures, including how and when they were assessed
Harms	15	How harms were defined and assessed (e.g., systematically, non-systematically)
Sample size	16a	How sample size was determined, including all assumptions supporting the sample size calculation	Sample size	7a	How sample size was determined
	16b	Explanation of any interim analyses and stopping guidelines		7b	When applicable, explanation of any interim analyses and stopping guidelines
Randomisation:			Randomisation:
Sequence generation	17a	Who generated the random allocation sequence and the method used	Implementation	10*	Who generated the random allocation sequence, [who enrolled participants, and who assigned participants to interventions]
			Sequence generation	8a	Method used to generate the random allocation sequence
	17b	Type of randomisation and details of any restriction (e.g., stratification, blocking and block size)	Sequence generation	8b	Type of randomisation; details of any restriction (such as blocking and block size)
Allocation concealment mechanism	18	Mechanism used to implement the random allocation sequence (e.g., central computer/telephone; sequentially numbered, opaque, sealed containers), describing any steps to conceal the sequence until interventions were assigned	Allocation concealment mechanism	9	Mechanism used to implement the random allocation sequence (such as sequentially numbered containers),
					describing any steps taken to conceal the sequence until interventions were assigned
Implementation	19	Whether the personnel who enrolled and those who assigned participants to the interventions had access to the random allocation sequence	Implementation	10*	[Who generated the random allocation sequence,] who enrolled participants, and who assigned participants to interventions
Blinding	20a	Who was blinded after assignment to interventions (e.g., participants, care providers, outcome assessors, data analysts)	Blinding	11a	If done, who was blinded after assignment to interventions (for example, participants, care providers, those assessing outcomes) and how
	20b	If blinded, how blinding was achieved and description of the similarity of interventions		11b	If relevant, description of the similarity of interventions
Statistical methods	21a	Statistical methods used to compare groups for primary and secondary outcomes, including harms	Statistical methods	12a	Statistical methods used to compare groups for primary and secondary outcomes
	21b	Definition of who is included in each analysis (e.g., all randomised participants), and in which group
	21c	How missing data were handled in the analysis
	21d	Methods for any additional analyses (e.g., subgroup and sensitivity analyses), distinguishing prespecified from post-hoc		12b	Methods for additional analyses, such as subgroup analyses and adjusted analyses
Results			Results
Participant flow, including flow diagram	22a	For each group, the numbers of participants who were randomly assigned, received intended intervention, and were analysed for the primary outcome	Participant flow (a diagram is strongly recommended)	13a	For each group, the numbers of participants who were randomly assigned, received intended treatment, and
					were analysed for the primary outcome
	22b	For each group, losses and exclusions after randomisation, together with reasons		13b	For each group, losses and exclusions after randomisation, together with reasons
Recruitment	23a	Dates defining the periods of recruitment and follow-up for outcomes of benefits and harms	Recruitment	14a	Dates defining the periods of recruitment and follow-up
	23b	If relevant, why the trial ended or was stopped		14b	Why the trial ended or was stopped
Intervention and comparator delivery	24a	Intervention and comparator as they were actually administered (e.g., where appropriate, who delivered the intervention/comparator, how participants adhered, whether they were delivered as intended [fidelity])
	24b	Concomitant care received during the trial for each group
Baseline data	25	A table showing baseline demographic and clinical characteristics for each group	Baseline data	15	A table showing baseline demographic and clinical characteristics for each group
Numbers analysed,	26	For each primary and secondary outcome, by group:	Numbers analysed	16	For each group, number of participants (denominator) included in each analysis and whether the analysis was
outcomes and estimation		ￏ the number of participants included in the analysis			by original assigned groups
		ￏ the number of participants with available data at the outcome time point
		ￏ result for each group, and the estimated effect size and its precision (such as 95% confidence interval)	Outcomes and estimation	17a	For each primary and secondary outcome, results for each group, and the estimated effect size and its
		ￏ for binary outcomes, presentation of both absolute and relative effect size			precision (such as 95% confidence interval)
				17b	For binary outcomes, presentation of both absolute and relative effect sizes is recommended
Harms	27	All harms or unintended events in each group	Harms	19	All important harms or unintended effects in each group (for specific guidance see CONSORT for harms)
Ancillary analyses	28	Any other analyses performed, including subgroup and sensitivity analyses, distinguishing pre-specified from post-hoc	Ancillary analyses	18	Results of any other analyses performed, including subgroup analyses and adjusted analyses, distinguishing
					pre-specified from exploratory
Discussion			Discussion
Interpretation	29	Interpretation consistent with results, balancing benefits and harms, and considering other relevant evidence	Interpretation	22	Interpretation consistent with results, balancing benefits and harms, and considering other relevant evidence
Limitations	30	Trial limitations, addressing sources of potential bias, imprecision, generalisability, and, if relevant, multiplicity of analyses	Limitations	20	Trial limitations, addressing sources of potential bias, imprecision, and, if relevant, multiplicity of analyses
			Generalisability	21	Generalisability (external validity, applicability) of the trial findings
*Item 10 in CONSORT 2010 has been split and is included partly in item 17a and partly in item 19 in CONSORT 2024
